# Supplementary material for: Characterization of the Dynamic Behavior of Neutrophils Following Influenza Vaccination
Source: Front Immunol. 2019 Nov 20;10:2621. doi: 10.3389/fimmu.2019.02621 (PMC6881817; doi:10.3389/fimmu.2019.02621)
Supplement: Supplementary file 11 [file Data_Sheet_1.zip]

Archive with 1 entries (1 files):
- main_FIN494272.m
