# Supplementary material for: Characterization of the Dynamic Behavior of Neutrophils Following Influenza Vaccination
Source: Front Immunol. 2019 Nov 20;10:2621. doi: 10.3389/fimmu.2019.02621 (PMC6881817; doi:10.3389/fimmu.2019.02621)
Supplement: Supplementary file 11 [file Data_Sheet_1.zip › main_FIN494272.m]

%%%%%%%%%%%%%%%%%%%%%%%%%%%%%%%%%%%%%%%%%%%%%%%%%%%%%%%%%%%%%%%%%%%%%%%%%%%
% This scripts detects track-based actions of cells using gating          %
% It processes all the Microsoft Excel files in the folder DIR_XLS.       %
% These files must be exported from Bitplane Imaris.                      %
% Tested with versions: Imaris v7.7.2 - v9.3.1, Matlab r2015b - r2017b    %
% Author: Pizzagalli Diego Ulisse - pizzad@usi.ch                         %
% This is part of Pizzagalli et al., Frontiers in immunology (2019)       %
%%%%%%%%%%%%%%%%%%%%%%%%%%%%%%%%%%%%%%%%%%%%%%%%%%%%%%%%%%%%%%%%%%%%%%%%%%%
close all;
clear all;
clc;

%% DEPENDENCIES
addpath './utils';
addpath './libs/colorbrewer/';
sigm = @(x, m) 1-(1./(1+exp(-(x-m))));

%% SETTINGS
K = 17;    % Number of time points for tracklets
dt = 30;   % Time interval between two adjacent frames
TH_AC = 2; % Cells moving below TH_AC um/min are considered arrested
ACTIONS = {'Arrested', 'Patrolling', 'Directed', 'Flowing'};
GATE_SPEED_MIN = [0, 2, 6, 10];         % um/min
GATE_SPEED_MAX = [7, 8, 25, 300];       % um/min
GATE_DIR_MIN = [0, 0.1, 0.3, 0.5];      % 0..1
GATE_DIR_MAX = [0.3, 0.5, 1.1, 1.1];    % 0..1 values greater than 1 are set to 1
GATE_AC_MIN = [0.7, 0.1, 0, 0];         % 0..1
GATE_AC_MAX = [1.1, 0.8, 0.2, 0.2];     % 0..1 values greater than 1 are set to 1
GATE_DISPL_MIN = [0, 4, 8, 20]*K/17;         % um
GATE_DISPL_MAX = [15, 20, 80, 300]*K/17;     % um
colors={'k','r','g','b'}; % Colors for different actions

%% EDIT HERE %%
[fns,fn_paths] = uigetfile('*.xls*', 'Select all the Excel Files (with statistics from Imaris) to analyze', 'MultiSelect', 'on');

DIR_XLS = fn_paths(1,:);
%'E:\Mauro\Two photon  analysis\exp 5 green neutrophils'; % Folder containing all the excel files to process.

%% Uncomment to visualize gates
figure;
for gg = 1:size(ACTIONS, 2)
    y0 = GATE_SPEED_MIN(gg); %GATE_SPEED_MAX(gg) GATE_SPEED_MAX(gg) GATE_SPEED_MIN(gg)];
    x0 = GATE_DISPL_MIN(gg); %GATE_DISPL_MIN(gg) GATE_DISPL_MAX(gg) GATE_DISPL_MAX(gg)];
    dy = GATE_SPEED_MAX(gg)-GATE_SPEED_MIN(gg);
    dx = GATE_DISPL_MAX(gg)-GATE_DISPL_MIN(gg);
    hold on;
    rectangle('Position',[x0,y0,dx,dy],'EdgeColor', colors{gg});
end
axis([0 60 0 30]);
xlabel('Displacement [um]');
ylabel('Speed [um/min]');
axis square;

figure;
for gg = 1:size(ACTIONS, 2)
    y0 = GATE_DIR_MIN(gg); %GATE_SPEED_MAX(gg) GATE_SPEED_MAX(gg) GATE_SPEED_MIN(gg)];
    x0 = GATE_AC_MIN(gg); %GATE_DISPL_MIN(gg) GATE_DISPL_MAX(gg) GATE_DISPL_MAX(gg)];
    dy = GATE_DIR_MAX(gg)-GATE_DIR_MIN(gg);
    dx = GATE_AC_MAX(gg)-GATE_AC_MIN(gg);
    hold on;
    rectangle('Position',[x0,y0,dx,dy],'EdgeColor', colors{gg});
end
xlabel('Arrest coefficient [0..1]');
ylabel('Confinement ratio [0..1]');
axis square;

%% Processing
num_files = numel(fns);
curr_t = 0;
curr_t_tot = zeros(1, num_files); % Time [s] from the injection to the beginning of the video. One value for each video in the folder.

count_tot_speed = 0;

tot_speed = zeros(9999, 3);
count_files = 0;
count_actions = zeros(num_files,4);


for ff = 1:num_files
    count_files = count_files + 1;
    curr_t = curr_t_tot(count_files);
    %% 1. Read all the positions
    xlsNeu = xlsread([DIR_XLS,'/',fns{ff}], 'Position');
    xlsTime = xlsread([DIR_XLS,'/',fns{ff}], 'Time');
    min_time = min(xlsTime(:,4));
    id1 = find(xlsTime(:,4) == min_time);
    id2 = find(xlsTime(:,4) == (min_time + 1));
    if(isempty(id1) || isempty(id2))
        prompt = {['Enter the time-step of the video ', fns{ff}, ' (in seconds)']};
        dlgtitle = 'Time-step';
        definput = {'30'};
        answer = inputdlg(prompt,dlgtitle,[1 100],definput);
        dt = str2num(answer{1});
    else
        t1 = xlsTime(id1(1),1);
        t2 = xlsTime(id2(1),1);
        dt = t2 - t1;
    end

    xlsNeu(:,8) = xlsNeu(:,8) -1000000000;
    tids = unique(xlsNeu(:,8));
    T = max(xlsNeu(:,7));

    %% 2. Computes measures
    total_measures = zeros(9999, 7);%id, time, length, displacement, speed, dir, AC
    
    count_measures = 0;
    for ii = 1:numel(tids) % for each track
        curr_track_id = tids(ii);
		idx = find((xlsNeu(:,8) == curr_track_id));
		xyt = xlsNeu(idx, [1,2,7]);
		track_length = size(xyt, 1);

		if(track_length > K)  
			for jj = ceil(K/2):track_length-floor(K/2) % for each tracklet of size K
				count_measures = count_measures + 1;
				curr_xy = xyt((jj - floor(K/2)) : (jj+floor(K/2)), [1,2]);
				L = sum(sqrt(sum(diff(curr_xy).^2, 2)));
				D = sqrt(sum((curr_xy(1,:) - curr_xy(end, :)).^2));
				S = (sqrt(sum(diff(curr_xy).^2, 2))/dt)*60;
				%AC = nnz(S < TH_AC) ./ numel(S);
				AC0 = sum(sigm(zeros(numel(S), 1), TH_AC)) ./ numel(S);
				AC = sum(sigm(S, TH_AC)) ./ (numel(S) * AC0); %Continuous version of AC

				total_measures(count_measures, 1) = curr_track_id;
				total_measures(count_measures, 2) = xyt(jj, 3);
				total_measures(count_measures, 3) = L;
				total_measures(count_measures, 4) = D;
				total_measures(count_measures, 5) = L*60/(K*dt);
				total_measures(count_measures, 6) = D/L;
				total_measures(count_measures, 7) = AC;
			end
		end
    end


    total_measures = total_measures(1:count_measures, :);
    mean_dir = zeros(1, T);
    std_dir = zeros(1, T);

    for tt = 1:T
        idx = find(total_measures(:, 2) == tt);
        mean_dir(tt) = mean(total_measures(idx, 6));
        std_dir(tt) = std(total_measures(idx, 6));
    end

    mean_speed = zeros(1, T);
    std_speed = zeros(1, T);

    for tt = 1:T
        count_tot_speed = count_tot_speed + 1;
        idx = find(total_measures(:, 2) == tt);
        mean_speed(tt) = mean(total_measures(idx, 5));
        std_speed(tt) = std(total_measures(idx, 5));
        tot_speed(count_tot_speed, :) = [curr_t+((tt-1)*dt), mean_speed(tt), std_speed(tt)];
    end
	
    %% Visualization of current file
    figure; % Time series of instantaneous speed
    errorbar(dt*(1:T), mean_speed, std_speed);
	title('Time-series of instantaneous speed');
	xlabel('Time [s]');
	ylabel('Speed [um/min]');
    
    
    %% 3. Detects classes of cells
    ptsC_actions = zeros(count_measures, 1);
    for ii = 1:count_measures
        curr_displ = total_measures(ii, 4);
        curr_speed = total_measures(ii, 5);
        curr_dir = total_measures(ii, 6);
        curr_ac = total_measures(ii, 7);
        
        curr_gate_speed_min = curr_speed >= GATE_SPEED_MIN; % - gives a quality
        curr_gate_dir_min = curr_dir >= GATE_DIR_MIN;
        curr_gate_ac_min = curr_ac >= GATE_AC_MIN;
        curr_gate_displ_min = curr_displ >= GATE_DISPL_MIN;
        
        curr_gate_speed_max = curr_speed <= GATE_SPEED_MAX; % - gives a quality
        curr_gate_dir_max = curr_dir <= GATE_DIR_MAX;
        curr_gate_ac_max = curr_ac <= GATE_AC_MAX;
        curr_gate_displ_max = curr_displ <= GATE_DISPL_MAX;
        
        CURR_ACTION = (curr_gate_speed_min & curr_gate_dir_min & curr_gate_ac_min & curr_gate_displ_min);
        CURR_ACTION = CURR_ACTION & (curr_gate_speed_max & curr_gate_dir_max & curr_gate_ac_max & curr_gate_displ_max);
        
        idx = find(CURR_ACTION == 1);
        if(isempty(idx))
            ptsC_actions(ii) = 0;
        else
            idx = idx(1);
            ptsC_actions(ii) = idx; 
        end
        count_actions(count_files, idx) = count_actions(count_files, idx) + 1;
    end
    
    figure; % Scatter plots
    subplot(211);
    plot_clustered_points([total_measures(:, 4), total_measures(:,5)], ptsC_actions, false);
    xlabel('displacement [um /min]');
    ylabel('speed [um]');
    axis square;
    axis([0 150 0 25]);
    subplot(212);
    plot_clustered_points([total_measures(:, 7), total_measures(:,6)], ptsC_actions, false);
    xlabel('arrest coefficient [0..1]');
    ylabel('directionality [0..1]');
    axis square;
    axis([0 1 0 1]);
end

%% Visualize percentages of cells performing one actions
for ii = 1:num_files
    figure;
    count_actions(ii,:) = count_actions(ii,:) ./ sum(count_actions(ii,:));
    bar(count_actions(ii,:)*100);
    xticklabels(ACTIONS);
    title(fns{ii}, 'Interpreter','none');
    ylim([0 100]);
end
